# Supplementary material for: Epiphyte type and sampling height impact mesofauna communities in Douglas-fir trees
Source: PeerJ. 2018 Oct 12;6:e5699. doi: 10.7717/peerj.5699 (PMC6187993; doi:10.7717/peerj.5699)
Supplement: Supplemental Information 2 [file peerj-06-5699-s003.csv]

sample.ID	Tree.ID	position	epiphyte type	epiphyte_extent	location	size	mass	ident	sample	epiphyte sp.	tardi.Density	nem.Density	rot.Density	Micro.Rich	total.tardi	total.nema	total.roti	T.Rich	Milnesium.sp.1	E.arctomys group	Itaquascon.sp.	M.harmsworthi	E.horningi	M.hufelandi.group	P.nodulosus	M.raneyi	E.quadrispinosus	Milnesium sp.2	R.oberhaeuseri	M.eurystomum
AY21Bc	AY2	low	Bryophyte	1	TR	small	0.5	yes	AY21Bc	Dicranowesia cirrata	12	8	122	3	6	4	61	3	0	0	0	6	0	4	0	2	0	0	0	0
AY21Bh	AY2	low	Bryophyte	1	TR	small	1.1	no	AY21Bh		0.9	7.3	11.8	3	1	8	13	1	0	0	0	0	0	0.9	0	0	0	0	0	0
GC21Bc	GC2	low	Bryophyte	1	TR	small	0.9	yes	GC21Bc	Dicranum howellii	10	0	5.6	2	9	0	5	3	0	0	0	1.1	0	7.8	0	0	1.1	0	0	0
GC21Bh	GC2	low	Bryophyte	1	TR	medium	1.1	yes	GC21Bh	Isothecium myosuroides	8.2	0	0	1	9	0	0	1	0	0	0	0	0	8.2	0	0	0	0	0	0
GC31Bc	GC3	low	Bryophyte	2	TR	medium	0.9	no	GC31Bc		7.8	0	21.1	3	7	0	19	1	0	0	0	0	0	7.8	0	0	0	0	0	0
GC31Bh	GC3	low	Bryophyte	1	TR	small	1.1	yes	GC31Bh	Isothecium myosuroides	0	0	4.5	2	0	0	5	0	0	0	0	0	0	0	0	0	0	0	0	0
GC41Bc	GC4	low	Bryophyte	1	TR	large	1	yes	GC41Bc	Dicranum howellii	4	2	50	3	4	2	50	1	0	0	0	0	0	4	0	0	0	0	0	0
GC41Bh	GC4	low	Bryophyte	1	TR	small	1	yes	GC41Bh	Hypnus circinale	22	3	40	3	22	3	40	1	0	0	0	0	0	22	0	0	0	0	0	0
JV11Bh	JV1	low	Bryophyte	1	TR	medium	1	no	JV11Bh		3	4	16	3	3	4	16	3	0	0	0	1	0	1	1	0	0	0	0	0
AY11O	AY1	low	Foliose	3	TR	small	1.2	yes	AY11O	Hypogymnia enteromorpha	0	0	0	1	0	0	0	0	0	0	0	0	0	0	0	0	0	0	0	0
AY21O	AY2	low	Foliose	1	TR	small	0.3	no	AY21O		0	0	0	1	0	0	0	0	0	0	0	0	0	0	0	0	0	0	0	0
GC11O	GC1	low	Foliose	2	TR	medium	0.8	yes	GC11O	Platismatia herrei	2.5	0	13.8	2	2	0	11	2	0	0	0	1.3	0	0	1.3	0	0	0	0	0
GC21O	GC2	low	Foliose	2	TR	small	0.7	yes	GC21O	Platismatia glauca	1.4	0	4.3	2	1	0	3	1	0	0	0	0	0	1.4	0	0	0	0	0	0
GC31O	GC3	low	Foliose	1	TR	small	1.1	yes	GC31O	Platismatia herrei	10.9	0	0	0	12	0	0	4	2.7	1.8	0	0	0	0	0	0	5.5	0.9	0	0
JV11O	JV1	low	Foliose	3	TR	small	1.1	yes	JV11O	Platismatia glauca	0	0	2.7	1	0	0	3	0	0	0	0	0	0	0	0	0	0	0	0	0
JV21O	JV2	low	Foliose	2	TR	small	1	yes	JV21O	Platismatia herrei	0	1	0	1	0	1	0	0	0	0	0	0	0	0	0	0	0	0	0	0
AY11A	AY1	low	Fruticose	1	TR	small	0.9	no	AY11A		0	0	0	0	0	0	0	0	0	0	0	0	0	0	0	0	0	0	0	0
AY21A	AY2	low	Fruticose	1	BR	medium	1	yes	AY21A	Usnea filipendula	0	1	0	1	0	1	0	0	0	0	0	0	0	0	0	0	0	0	0	0
GC21A	GC2	low	Fruticose	1	TR	small	0.6	no	GC21A		0	1.7	0	1	0	1	0	0	0	0	0	0	0	0	0	0	0	0	0	0
GC31A	GC3	low	Fruticose	1	TR	small	1.1	no	GC31A		0	0	0	1	0	0	0	0	0	0	0	0	0	0	0	0	0	0	0	0
GC41A	GC4	low	Fruticose	1	TR	medium	0.6	no	GC41A		0	0	0	0	0	0	0	0	0	0	0	0	0	0	0	0	0	0	0	0
GC41O	GC4	low	Fruticose	1	BR	small	1.2	yes	GC41O	Sphaerophorus venerabilis	1.7	0	0.8	3	2	0	1	2	0	0	0.8	0	0	0	0	0	0	0	0.8	0
JV11A	JV1	low	Fruticose	2	TR	small	0.8	yes	JV11A	Usnea scabrata	1.3	0	1.3	2	1	0	1	1	0	0	0	0	0	0	0	0	0	0	1.3	0
JV21A	JV2	low	Fruticose	1	TR	small	0.9	yes	JV21A	Usnea scabrata	0	0	0	0	0	0	0	0	0	0	0	0	0	0	0	0	0	0	0	0
GC22Bc	GC2	mid	Bryophyte	2	TR	small	0.6	yes	GC22Bc	Orthodicranum tauricum	1.7	10	15	3	1	6	9	1	0	0	0	0	0	1.7	0	0	0	0	0	0
GC32Bc	GC3	mid	Bryophyte	1	TR	small	0.3	yes	GC32Bc	Dicranum howellii	13.3	0	16.7	2	4	0	5	1	0	0	0	0	0	13.3	0	0	0	0	0	0
GC32Bh	GC3	mid	Bryophyte	1	TR	small	0.8	yes	GC32Bh	Porella navicularis	6.3	0	8.8	2	5	0	7	5	1.3	1.3	0	1.3	0	1.3	0	0	0	0	1.3	0
GC42Bh	GC4	mid	Bryophyte	1	TR	small	0.4	yes	GC42Bh	Cephalozia bicuspidata	0	7.5	22.5	2	0	3	9	0	0	0	0	0	0	0	0	0	0	0	0	0
AY12O	AY1	mid	Foliose	3	BR	medium	0.8	yes	AY12O	Hypogymnia inactiva	20	1.3	6.3	3	16	1	5	6	0	1.3	0	0	1.3	1.3	0	2.5	11.3	0	2.5	0
AY22O	AY2	mid	Foliose	3	BR	medium	0.8	yes	AY22O	Hypogymnia enteromorpha	2.5	0	2.5	3	2	0	2	2	0	0	0	1.3	0	1.3	0	0	0	0	0	0
GC12O	GC1	mid	Foliose	2	TR	small	0.9	yes	GC12O	Platismatia herrei	0	2.2	7.8	2	0	2	7	0	0	0	0	0	0	0	0	0	0	0	0	0
GC42O	GC4	mid	Foliose	1	BR	small	0.8	yes	GC42O	Hypogymnia inactiva	0	0	1.3	2	0	0	1	0	0	0	0	0	0	0	0	0	0	0	0	0
JV12O	JV1	mid	Foliose	3	BR	medium	0.9	yes	JV12O	Hypogymnia inactiva	8.9	3.3	10	3	8	3	9	3	0	3.3	0	0	0	1.1	0	0	0	0	4.4	0
JV22O	JV2	mid	Foliose	3	TR	large	1.4	yes	JV22O	Platismatia glauca	0	0.7	2.1	3	0	1	3	0	0	0	0	0	0	0	0	0	0	0	0	0
NN12O	NN1	mid	Foliose	2	TR	medium	0.9	no	NN12O		2.2	3.3	10	1	2	3	9	2	0	0	0	0	0	1.1	0	0	1.1	0	0	0
AY12A	AY1	mid	Fruticose	1	BR	small	0.8	yes	AY12A	Usnea scabrata	1.3	0	2.5	2	1	0	2	1	0	0	0	0	0	0	0	0	1.3	0	0	0
AY22A	AY2	mid	Fruticose	2	BR	medium	1.9	yes	AY22A	Usnea scabrata	0	0	0	0	0	0	0	0	0	0	0	0	0	0	0	0	0	0	0	0
GC12A	GC1	mid	Fruticose	1	BR	medium	0.1	no	GC12A		0	0	10	1	0	0	1	0	0	0	0	0	0	0	0	0	0	0	0	0
GC22A	GC2	mid	Fruticose	1	BR	medium	1.7	yes	GC22A	Usnea filipendula	0	0	0	0	0	0	0	0	0	0	0	0	0	0	0	0	0	0	0	0
GC22O	GC2	mid	Fruticose	1	BR	small	1.4	yes	GC22O	Sphaerophorus tuckermanii	2.1	0.7	4.3	2	3	1	6	1	0	0	0	0	0	0	0	0	0	0	2.1	0
GC32A	GC3	mid	Fruticose	2	BR	medium	1.5	yes	GC32A	Usnea scabrata	0	0	0	0	0	0	0	0	0	0	0	0	0	0	0	0	0	0	0	0
GC32O	GC3	mid	Fruticose	1	BR	small	1.3	yes	GC32O	Sphaerophorus tuckermanii	5.4	3.1	12.3	3	7	4	16	3	0	2.3	0	1.5	0	0	0	0	1.5	0	0	0
GC42A	GC4	mid	Fruticose	1	BR	medium	0.7	yes	GC42A	Usnea filipendula	14.3	0	2.9	2	10	0	2	4	1.4	0	0	4.3	2.9	0	0	0	0	0	5.7	0
JV12A	JV1	mid	Fruticose	1	TR	small	1	yes	JV12A	Usnea filipendula	0	0	1	1	0	0	1	0	0	0	0	0	0	0	0	0	0	0	0	0
JV22A	JV2	mid	Fruticose	3	BR	large	1.7	yes	JV22A	Usnea scabrata	2.4	0	1.2	2	4	0	2	2	0	0	0	0	0	0	0	0	0.6	0	1.8	0
NN12A	NN1	mid	Fruticose	2	BR	small	1	yes	NN12A	Usnea scabrata	0	0	0	0	0	0	0	0	0	0	0	0	0	0	0	0	0	0	0	0
GC33Bh	GC3	top	Bryophyte	1	TR	small	0.7	yes	GC33Bh	Radula bolanderi	10	10	57.1	3	7	7	40	4	4.3	1.4	0	0	0	0	2.9	0	0	1.4	0	0
AY13O	AY1	top	Foliose	3	BR	medium	1	yes	AY13O	Hypogymnia enteromorpha	17	0	12	2	17	0	12	7	0	1	0	7	1	0	1	2	4	0	1	0
AY23O	AY2	top	Foliose	3	TR	medium	0.9	yes	AY23O	Hypogymnia inactiva	1.1	0	1.1	2	1	0	1	1	0	0	0	0	0	0	1.1	0	0	0	0	0
GC13O	GC1	top	Foliose	2	TR	small	0.8	yes	GC13O	Hypogymnia inactiva	16.3	7.5	23.8	3	13	6	19	4	1.3	0	0	0	10	0	0	0	3.8	0	1.3	0
GC23O	GC2	top	Foliose	2	BR	small	1.4	yes	GC23O	Platismatia glauca	0	0	0	2	0	0	0	0	0	0	0	0	0	0	0	0	0	0	0	0
GC33O	GC3	top	Foliose	1	TR	small	0.8	yes	GC33O	Hypogymnia enteromorpha	16.3	2.5	1.3	3	13	2	1	5	1.3	0	0	1.3	0	0	2.5	0	10	0	1.3	0
GC43O	GC4	top	Foliose	1	TR	small	0.3	no	GC43O		13.3	0	3.3	2	4	0	1	1	0	0	0	0	0	0	0	0	13.3	0	0	0
JV13O	JV1	top	Foliose	2	BR	small	0.8	yes	JV13O	Hypogymnia inactiva	26.3	1.3	7.5	3	21	1	6	8	0	0	0	1.3	3.8	2.5	6.3	0	8.8	1.3	1.3	1.3
JV23O	JV2	top	Foliose	3	BR	large	0.8	yes	JV23O	Hypogymnia inactiva	7.5	0	0	1	6	0	0	1	0	0	0	0	0	7.5	0	0	0	0	0	0
AY13A	AY1	top	Fruticose	1	BR	small	1.3	no	AY13A		0	0	0	0	0	0	0	0	0	0	0	0	0	0	0	0	0	0	0	0
AY23A	AY2	top	Fruticose	2	BR	large	1.6	yes	AY23A	Usnea scabrata	0	0	0	0	0	0	0	0	0	0	0	0	0	0	0	0	0	0	0	0
GC23A	GC2	top	Fruticose	2	BR	medium	1.2	yes	GC23A	Usnea subforidana	0	0	0	0	0	0	0	0	0	0	0	0	0	0	0	0	0	0	0	0
GC33A	GC3	top	Fruticose	1	BR	small	1	no	GC33A		0	2	1	3	0	2	1	0	0	0	0	0	0	0	0	0	0	0	0	0
GC43A	GC4	top	Fruticose	1	BR	small	0.4	no	GC43A		17.5	2.5	0	2	7	1	0	3	0	0	0	0	0	0	0	0	7.5	2.5	0	7.5
JV13A	JV1	top	Fruticose	1	BR	small	0.7	no	JV13A		0	1.4	7.1	3	0	1	5	0	0	0	0	0	0	0	0	0	0	0	0	0
JV23A	JV2	top	Fruticose	3	BR	large	1	yes	JV23A	Usnea scabrata	0	0	0	0	0	0	0	0	0	0	0	0	0	0	0	0	0	0	0	0
NN13A	NN1	top	Fruticose	3	BR	large	1.6	yes	NN13A	Usnea scabrata	0	0	0.6	1	0	0	1	0	0	0	0	0	0	0	0	0	0	0	0	0
